# Supplementary material for: Cell Shape and Matrix Stiffness Impact Schwann Cell Plasticity via YAP/TAZ and Rho GTPases
Source: Int J Mol Sci. 2021 May 1;22(9):4821. doi: 10.3390/ijms22094821 (PMC8124465; doi:10.3390/ijms22094821)
Supplement: Supplementary file 1 [file ijms-22-04821-s001.zip]

Archive with 1 entries (1 files):
- ijms-1182787-supplementary.pdf
